# Supplementary material for: Self-pigmenting textiles grown from cellulose-producing bacteria with engineered tyrosinase expression
Source: Nat Biotechnol. 2024 Apr 2;43(3):345–54. doi: 10.1038/s41587-024-02194-3 (PMC11919691; doi:10.1038/s41587-024-02194-3)
Supplement: Supplementary file 4 — Statistical source data. [file 41587_2024_2194_MOESM4_ESM.xlsx]

## Sheet: Fig 1e
	Sample	WT rate	PTyr1 rate	CTyr1 rate
	1	0.00528	0.324143	0.448276
	2	-0.014328	0.358333	0.46814
	3	-0.018717	0.358501	0.512226

## Sheet: Fig 3c
		Contact angle (degrees)
	Sample	Mel-	Mel+
	1	45.96	26.08
	2	53.03	24.36
	3	44.2	23.06
	4	49.4	33.75
	5	43.38	22.38
	6	39.57	33.63
	7	51.08	30.06
	8	49.49	22.39
	9		34.72

## Sheet: Fig 3efg
		Sample	Tensile strength (MPa)	Youngs modulus (GPa)	Elongation to break (%)
	Mel +	1	104.069	10.7753	1.36179
		2	112.517	16.1439	0.804314
		3	99.2566	14.7182	0.759777
	Mel -	1	83.8047	7.72134	1.76763
		2	111.789	14.6738	0.864864
		3	77.3918	18.5603	0.423621

## Sheet: Fig 4G
			K. rhaeticus Opto-T7RNAP (563-F1)-mCherry
			Arabinose (%)
		Sample	0	0.1	0.01	0.1
	Dark	1	13371.8	8622.54	8740.52	24923.7
		2	11668.8	11412.3	9196.97	26320.9
		3	9476.64	6524.19	6934.58	28340
	Light	1	16659.9	18296.5	60922.1	170710
		2	11501.5	27779.3	67614.8	82472.5
		3	12131.3	19560.4	55407.6	170767
			K. rhaeticus pOpto-T7RNAP* (563-F2)-mCherry
			Arabinose (%)
		Sample	0	0.1	0.01	0.1
	Dark	1	7397.44	12221.2	31553.6	194222
		2	7333.33	14207.9	24740	231778
		3	8689.66	12600	21601.9	169636
	Light	1	22449.1	96200	43605	-1075000
		2	7818.18	56278.4	51439.8	-435875
		3	11049.2	66439.3	60334.8	-266125

## Sheet: Fig 4J
			K. rhaeticus Opto-T7RNAP (563-F1)-mCherry
			Arabinose (%)
			0	0.1	0.01	0.1
	Dark	1	1.3736	0.109985	0.244053	-0.0834312
		2	0.250881	0.295497	0.125496	-0.0613042
		3	0.144789	2.07044	0.161365	-0.0360773
	Light	1	2.82967	2.45407	1.44905	1.50716
		2	0.462034	2.74396	0.141213	0.57263
		3	0.301727	2.63242	0.00124804	-0.0987299
			K. rhaeticus pOpto-T7RNAP* (563-F2)-mCherry
			Arabinose (%)
		Sample	0	0.1	0.01	0.1
	Dark	1	3.42491	2.71714	2.02945	2.56352
		2	2.81056	4.04615	3.41216	2.71077
		3	2.16118	4.45768	3.47192	2.15576
	Light	1	2.50069	4.85783	2.1819	1.83896
		2	3.0763	8.147	2.67496	2.65837
		3	2.4405	10.7466	2.8294	2.98922
